# Supplementary material for: Do the Drivers of Food Choice Differ Between Healthier and Less Healthy Foods? A Systematic Review of Reviews
Source: Nutr Rev. 2025 Nov 10;84(8):1673–95. doi: 10.1093/nutrit/nuaf202 (PMC13353532; doi:10.1093/nutrit/nuaf202)
Supplement: nuaf202_Supplementary_Data [file nuaf202_supplementary_data.zip]

Archive with 1 entries (1 files):
- Supplementary Materials v4.docx
